# Supplementary material for: A simple computer vision pipeline reveals the effects of isolation on social interaction dynamics in Drosophila
Source: PLoS Comput Biol. 2018 Aug 30;14(8):e1006410. doi: 10.1371/journal.pcbi.1006410 (PMC6135522; doi:10.1371/journal.pcbi.1006410)
Supplement: S1 File — In the zip file, there are 3D model designs of key parts of Flyworld used in this experiment in folder “Flyworld” and designs of Buridan’s Paradigm for testing Flytracker in the folder “Buridan setup”. All 3D designs are made using SolidWorks which can be viewed and measured using the free software “eDrawings”. (ZIP) [file pcbi.1006410.s018.zip]

Archive with 35 entries (34 files):
- Arena.PDF
- Arena.SLDASM
- __MACOSX/
- __MACOSX/._Arena.SLDASM
- Arena.SLDDRW
- __MACOSX/._Arena.SLDDRW
- ArenaBase.easm
- ArenaBottom.PDF
- ArenaBottom.SLDDRW
- __MACOSX/._ArenaBottom.SLDDRW
- ArenaBottom.SLDPRT
- __MACOSX/._ArenaBottom.SLDPRT
- ArenaBottomShape.PDF
- ArenaBottomShape.SLDPRT
- ArenaCover.PDF
- ArenaCover.SLDDRW
- ArenaCover.SLDPRT
- ArenaCoverSmall.PDF
- ArenaCoverSmall.SLDDRW
- ArenaCoverSmall.SLDPRT
- Buridan cylinder wall.SLDPRT
- __MACOSX/._Buridan cylinder wall.SLDPRT
- Buridan plate.PDF
- Buridan plate.SLDDRW
- __MACOSX/._Buridan plate.SLDDRW
- Buridan plate.SLDPRT
- __MACOSX/._Buridan plate.SLDPRT
- Buridan setup.easm
- __MACOSX/._Buridan setup.easm
- Camera.sldasm
- __MACOSX/._Camera.sldasm
- CameraSupport.easm
- Lamp .SLDPRT
- __MACOSX/._Lamp .SLDPRT
- Rendering of ArenaBottomShape.JPG
